# Supplementary material for: LNX1 Contributes to Cell Cycle Progression and Cisplatin Resistance
Source: Cancers (Basel). 2021 Aug 12;13(16):4066. doi: 10.3390/cancers13164066 (PMC8394373; doi:10.3390/cancers13164066)
Supplement: Supplementary file 1 [file cancers-13-04066-s001.zip]

Archive with 1 entries (1 files):
- cancers-1321219-supplementary.pdf
